# Supplementary material for: Stress induced gene expression drives transient DNA methylation changes at adjacent repetitive elements
Source: eLife. 2015 Jul 21;4:e09343. doi: 10.7554/eLife.09343 (PMC4534844; doi:10.7554/eLife.09343)
Supplement: Supplementary file 1. — Summary statistics of MethylC-seq reads. DOI: http://dx.doi.org/10.7554/eLife.09343.033 [file elife09343s001.xlsx]

## Sheet: Supplementary File 1
Supplementary File 1: Summary statistics of MethylC-seq reads.
		Sample name	Raw number of reads (in million)	Percentage of uniquely mapping to the genome	Number of non-redundant reads uniquely mapping to the genome	Aggregated bisulfite non-conversion rate	Percentage of covered cytosines	Percentage of covered bases	Average coverage
Rice	1st generation (WT)	Root 3 d -Pi_r1	107	68.0461	73185317	0.21	80.88	85.08	16.88
		Root 3 d -Pi_r2	105	70.9766	74178328	0.21	81.8	85.67	16.83
		Root 3 d -Pi_r3	95	71.0664	67641050	0.21	81.13	85.17	15.64
		Root 3 d +Pi_r1	81	66.7559	54325181	0.22	78.77	83.49	12.88
		Root 3 d +Pi_r2	99	69.4157	68688665	0.22	81.27	85.3	15.96
		Root 3 d +Pi_r3	104	67.5029	69873985	0.21	80.4	84.74	16.2
		Root 7 d -Pi_r1	82	73.1707	53088188	0.35	82.311	84.97	13.36
		Root 7 d -Pi_r2	76	69.7368	46376356	0.33	82.523	84.154	11.66
		Root 7 d -Pi_r3	93	72.043	59737880	0.33	84.033	84.858	15.07
		Root 7 d +Pi_r1	74	68.9189	46056270	0.34	82.466	83.228	11.58
		Root 7 d +Pi_r2	96	68.75	58179130	0.3	82.639	86.375	14.65
		Root 7 d +Pi_r3	88	63.6364	50888701	0.31	82.443	86.888	12.78
		Root 21 d -Pi_r1	63	69.8413	30084627	0.48	78.921	83.234	7.89
		Root 21 d -Pi_r2	62	75.8065	59373375	0.46	83.324	88.818	15.56
		Root 21 d -Pi_r3	82	78.0488	34715412	0.46	84.207	84.154	9.09
		Root 21 d +Pi_r1	48	66.6667	29061049	0.44	81.261	82.277	7.6
		Root 21 d +Pi_r2	99	67.6768	47150697	0.43	80.229	87.582	12.31
		Root 21 d +Pi_r3	55	67.2727	45118645	0.37	80.979	86.807	11.78
		Root 22 d -Pi_r1	94	62.766	53267217	0.18	86.91	88.716	13.97
		Root 22 d -Pi_r2	105	65.7143	61377057	0.19	87.175	89.176	16.1
		Root 22 d -Pi_r3	95	68.4211	58470755	0.17	86.001	89.11	15.37
		Root 22 d +Pi_r1	102	61.7647	56089138	0.16	86.74	88.852	14.73
		Root 22 d +Pi_r2	101	60.396	55301102	0.19	87.416	88.998	14.51
		Root 22 d +Pi_r3	84	63.0952	47930010	0.19	87.328	88.238	12.59
		Root 22 Re_r1	131	70.9924	77383134	0.31	84.58	87.483	20.42
		Root 22 Re_r2	128	67.9688	72733586	0.32	85.236	87.872	19.19
		Root 22 Re_r3	117	53.8462	66930431	0.32	83.172	86.498	17.65
		Root 24 d -Pi_r1	88	65.9091	51377439	0.31	77.841	85.583	12.92
		Root 24 d -Pi_r2	128	70.3125	76883080	0.34	85.088	85.988	19.37
		Root 24 d -Pi_r3	94	68.0851	56860366	0.38	83.973	86.804	14.3
		Root 24 d +Pi_r1	121	68.595	71094674	0.37	83.364	86.479	17.9
		Root 24 d +Pi_r2	89	74.1573	54872801	0.38	80.803	84.665	13.85
		Root 24 d +Pi_r3	115	68.6957	69507026	0.37	83.525	86.649	17.49
		Root 24 d Re_r1	97	68.0412	57551039	0.37	79.163	85.75	14.49
		Root 24 d Re_r2	103	65.0485	58396740	0.37	86.876	85.912	14.69
		Root 24 d Re_r3	102	65.6863	58256213	0.37	80.159	85.74	14.66
		Root 52 d -Pi_r1	94	62.1237	52287916	0.32	85.45	87.94	13.74
		Root 52 d -Pi_r2	100	64.3524	57838516	0.32	86.17	88.4	15.21
		Root 52 d -Pi_r3	87	61.3107	48554290	0.31	85.73	88.04	12.375
		Root 52 d +Pi_r1	82	51.8743	39037477	0.33	83.15	86.3	10.25
		Root 52 d +Pi_r2	88	56.6206	45446810	0.33	84.74	87.4	11.94
		Root 52 d +Pi_r3	129	57.0114	65170934	0.36	85.05	87.81	17.14
		Root 52 d Re_r1	74	59.3314	40314616	0.31	84.69	87.27	10.58
		Root 52 d Re_r2	103	60.1719	55607330	0.33	86.2	88.42	14.62
		Root 52 d Re_r3	88	63.1361	50315489	0.34	85.98	88.2	13.22
		Panicle 52 d -Pi_r1	80	77.8243	54880819	0.32	85.14	87.77	14.42
		Panicle 52 d -Pi_r2	77	77.8727	54095339	0.33	86.13	88.32	14.2
		Panicle 52 d -Pi_r3	105	78.1976	72312705	0.31	86.68	88.81	19.03
		Panicle 52 d +Pi_r1	109	76.5635	71955141	0.37	83.33	86.68	18.35
		Panicle 52 d +Pi_r2	108	76.5517	71439060	0.39	82.9	86.4	18.16
		Panicle 52 d +Pi_r3	103	75.7894	68952385	0.39	85.15	87.79	17.48
		Panicle 52 d Re_r1	95	77.3513	65763942	0.32	86.7	88.78	17.3
		Panicle 52 d Re_r2	87	77.1737	60705480	0.31	86.44	88.59	15.95
		Panicle 52 d Re_r3	83	77.9197	57716269	0.32	83.33	86.68	15.17
		Shoot 21 d -Pi_r1	51	60.7843	40890557	0.38	83.348	85.93	10.75
		Shoot 21 d -Pi_r2	83	62.6506	56732707	0.42	83.711	88.335	14.91
		Shoot 21 d -Pi_r3	77	64.9351	41872002	0.46	85.204	86.611	10.95
		Shoot 21 d +Pi_r1	55	80	40995758	0.53	82.61	86.393	10.72
		Shoot 21 d +Pi_r2	80	78.75	43165968	0.43	86.112	86.603	11.29
		Shoot 21 d +Pi_r3	57	78.9474	57014260	0.48	83.655	87.766	14.88
	2nd generation (WT)	Root 2nd gen (parent-Pi) r1	102	53.7458	54684808	0.22	79.88	84.35	12.94
		Root 2nd gen (parent-Pi) r2	108	52.9051	57268137	0.22	78.97	83.68	13.37
		Root 2nd gen (parent-Pi) r3	88	50.274	44084372	0.21	78.64	83.36	10.57
		Root 2nd gen (parent-Pi) r4	81	50.2016	40749989	0.22	77.54	82.53	9.79
		Root 2nd gen (parent-Pi) r5	91	48.3013	44230423	0.23	77.3	82.39	10.57
		Root 2nd gen (parent +Pi) r1	84	45.6443	38473485	0.22	75	80.62	9.27
		Root 2nd gen (parent +Pi) r2	79	46.0197	36320807	0.21	76.21	81.46	8.77
		Root 2nd gen (parent +Pi) r3	84	46.0079	38545818	0.21	77.15	82.13	9.27
		Root 2nd gen (parent +Pi) r4	87	45.3793	39648745	0.21	74.24	80.11	9.51
		Root 2nd gen (parent +Pi) r5	82	39.3099	32399662	0.21	73.21	79.06	7.86
	WT & dcl3a	Root dcl3a 21 d -Pi_r1	108	65.4871	71157780	0.37	84.18	87.623	16.4
		Root dcl3a 21 d -Pi_r2	104	67.5678	70605487	0.28	83.766	87.317	16.17
		Root dcl3a 21 d -Pi_r3	96	61.6799	59169276	0.26	81.997	85.988	13.69
		Root dcl3a 21 d +Pi_r1	86	65.2425	56024308	0.26	80.027	84.689	13.05
		Root dcl3a 21 d +Pi_r2	93	60.6515	56265218	0.27	84.081	87.505	13.25
		Root dcl3a 21 d +Pi_r3	84	59.5799	50583438	0.3	79.723	84.449	11.86
		Root WT 21 d -Pi_r1	126	63.9494	80258196	0.36	85.115	88.164	18.26
		Root WT 21 d -Pi_r2	87	61.0651	53185470	0.23	79.676	84.196	12.49
		Root WT 21 d -Pi_r3	79	66.7383	53009054	0.24	76.577	81.991	12.31
		Root WT 21 d +Pi_r1	141	62.6039	88514850	0.35	85.268	88.243	19.78
		Root WT 21 d +Pi_r2	112	60.7484	68105420	0.24	80.761	85.07	15.18
		Root WT 21 d +Pi_r3	86	62.0769	53785126	0.24	78.206	83.106	12.5
		AVERAGE	92.0395	64.7827	5.47927e+07	0.317895	82.7079	86.0675	13.7766
Arabidopsis	1st generation (WT)	Root 10 d -Pi_r1	40	80	27863834	0.19	96.194	96.439	22.89
		Root 10 d -Pi_r2	44	77.2727	29952573	0.21	96.298	96.507	24.6
		Root 10 d -Pi_r3	44	79.5455	30343525	0.19	96.211	96.46	24.89
		Root 10 d +Pi_r1	39	79.4872	27064197	0.14	95.897	96.257	22.28
		Root 10 d +Pi_r2	33	78.7879	23242505	0.2	95.88	96.22	19.11
		Root 10 d +Pi_r3	34	35.2941	11552756	0.17	91.439	92.897	9.48
		Root 10 d Re_r1	38	76.3158	25642496	0.11	95.921	96.262	21.03
		Root 10 d Re_r2	36	77.7778	25004030	0.17	95.762	96.161	20.48
		Root 10 d Re_r3	33	78.7879	23016977	0.14	94.9	95.6	18.88
		AVERAGE	37.8889	73.6965	2.48537e+07	0.168889	95.3891	95.867	20.4044
